# Supplementary material for: Extensive expansion and diversification of the chemokine gene family in zebrafish: Identification of a novel chemokine subfamily CX
Source: BMC Genomics. 2008 May 15;9:222. doi: 10.1186/1471-2164-9-222 (PMC2416438; doi:10.1186/1471-2164-9-222)
Supplement: Additional file 5 — Pairwise comparison (p-distances) of the zebrafish chemokine genes. Identities on the amino acid level were calculated using the MEGA program package version 3. Red and yellow cells indicate identical or more than 90% similar gene pairs, respectively. [file 1471-2164-9-222-S5.xls]

## Sheet: sheet
Additional file 5
Pairwise differences (p-distances) of the zebrafish chemokine genes
CC, CX, XC, CXC (chr 24)
1]	CCL-chr25a		21]	CCL-chr25u		41]	CCL-chr24l		61]	CCL-chr5b		81]	ccl1
2]	CCL-chr25b		22]	CCL-chr25v		42]	CCL-chr24m		62]	CCL-chr2a		82]	CXL-chr12a
3]	CCL-chr25c		23]	CCL-chr25w		43]	CCL-chr24n		63]	CCL-chr2b		83]	CXL-chr19a
4]	CCL-chr25d		24]	CCL-chr25x		44]	CCL-chr23a		64]	CCL-chr2c		84]	CXL-chr24a
5]	CCL-chr25e		25]	CCL-chr25y		45]	CCL-chr20a		65]	CCL-chr2d		85]	CXL-chr24b
6]	CCL-chr25f		26]	CCL-chr25z		46]	CCL-chr20b		66]	CCL-chr2e		86]	CXCL-chr24a
7]	CCL-chr25g		27]	CCL-chr25aa		47]	CCL-chr20c		67]	CCL-chr2f		87]	CXCL-chr24b
8]	CCL-chr25h		28]	CCL-chr25ab		48]	CCL-chr20d		68]	CCL-chr1a		88]	CXCL-chr24c
9]	CCL-chr25i		29]	CCL-chr25ac		49]	CCL-chr20e		69]	CCL-chr1b		89]	CXCL-chr24d
10]	CCL-chr25j		30]	CCL-chr24a		50]	CCL-chr20f		70]	CCL-chr1c		90]	CXCL-chr24e
11]	CCL-chr25k		31]	CCL-chr24b		51]	CCL-chr20g		71]	CCL-chrUa		91]	XCL-chr2a
12]	CCL-chr25l		32]	CCL-chr24c		52]	CCL-chr17a		72]	CCL-chrUb
13]	CCL-chr25m		33]	CCL-chr24d		53]	CCL-chr17b		73]	CCL-chrUc
14]	CCL-chr25n		34]	CCL-chr24e		54]	CCL-chr17c		74]	CCL-chrUd
15]	CCL-chr25o		35]	CCL-chr24f		55]	CCL-chr11a		75]	CCL-chrUe
16]	CCL-chr25p		36]	CCL-chr24g		56]	CCL-chr11b		76]	CCL-chrUf
17]	CCL-chr25q		37]	CCL-chr24h		57]	CCL-chr10a		77]	CCL-chrUg
18]	CCL-chr25r		38]	CCL-chr24i		58]	CCL-chr10b		78]	CCL-chrUh
19]	CCL-chr25s		39]	CCL-chr24j		59]	CCL-chr7a		79]	CCL-chrUi
20]	CCL-chr25t		40]	CCL-chr24k		60]	CCL-chr5a		80]	CCL-chrUj
	1	2	3	4	5	6	7	8	9	10	11	12	13	14	15	16	17	18	19	20	21	22	23	24	25	26	27	28	29	30	31	32	33	34	35	36	37	38	39	40	41	42	43	44	45	46	47	48	49
1]	-
2]	0.286	-
3]	0.619	0.667	-
4]	0.571	0.619	0.238	-
5]	0.714	0.714	0.238	0.286	-
6]	0.619	0.667	0.238	0.143	0.286	-
7]	0	0.286	0.619	0.571	0.714	0.619	-
8]	0.333	0.095	0.667	0.619	0.714	0.667	0.333	-
9]	0.619	0.667	0.238	0.143	0.286	0	0.619	0.667	-
10]	0.714	0.714	0.238	0.286	0	0.286	0.714	0.714	0.286	-
11]	0.571	0.619	0.238	0	0.286	0.143	0.571	0.619	0.143	0.286	-
12]	0.619	0.667	0	0.238	0.238	0.238	0.619	0.667	0.238	0.238	0.238	-
13]	0.476	0.476	0.524	0.524	0.667	0.571	0.476	0.429	0.571	0.667	0.524	0.524	-
14]	0.429	0.524	0.571	0.524	0.667	0.571	0.429	0.524	0.571	0.667	0.524	0.571	0.381	-
15]	0.524	0.571	0.524	0.524	0.619	0.571	0.524	0.619	0.571	0.619	0.524	0.524	0.286	0.333	-
16]	0.524	0.524	0.571	0.619	0.714	0.667	0.524	0.524	0.667	0.714	0.619	0.571	0.238	0.381	0.333	-
17]	0.429	0.476	0.476	0.476	0.619	0.524	0.429	0.524	0.524	0.619	0.476	0.476	0.286	0.286	0.143	0.333	-
18]	0.143	0.238	0.619	0.571	0.714	0.619	0.143	0.286	0.619	0.714	0.571	0.619	0.476	0.476	0.524	0.524	0.429	-
19]	0.19	0.19	0.619	0.571	0.714	0.619	0.19	0.238	0.619	0.714	0.571	0.619	0.476	0.476	0.524	0.524	0.429	0.095	-
20]	0.429	0.476	0.476	0.476	0.619	0.524	0.429	0.524	0.524	0.619	0.476	0.476	0.286	0.286	0.143	0.333	0	0.429	0.429	-
21]	0.524	0.524	0.524	0.524	0.667	0.571	0.524	0.476	0.571	0.667	0.524	0.524	0.048	0.333	0.238	0.19	0.238	0.524	0.524	0.238	-
22]	0.524	0.571	0.524	0.524	0.619	0.571	0.524	0.619	0.571	0.619	0.524	0.524	0.286	0.333	0	0.333	0.143	0.524	0.524	0.143	0.238	-
23]	0.429	0.524	0.571	0.524	0.667	0.571	0.429	0.524	0.571	0.667	0.524	0.571	0.381	0	0.333	0.381	0.286	0.476	0.476	0.286	0.333	0.333	-
24]	0.524	0.571	0.476	0.476	0.619	0.524	0.524	0.524	0.524	0.619	0.476	0.476	0.143	0.286	0.143	0.286	0.19	0.524	0.524	0.19	0.095	0.143	0.286	-
25]	0.714	0.714	0.667	0.667	0.762	0.714	0.714	0.667	0.714	0.762	0.667	0.667	0.619	0.714	0.667	0.714	0.667	0.714	0.714	0.667	0.619	0.667	0.714	0.619	-
26]	0.524	0.571	0.476	0.476	0.619	0.524	0.524	0.524	0.524	0.619	0.476	0.476	0.143	0.286	0.143	0.286	0.19	0.524	0.524	0.19	0.095	0.143	0.286	0	0.619	-
27]	0.524	0.571	0.476	0.476	0.619	0.524	0.524	0.524	0.524	0.619	0.476	0.476	0.143	0.286	0.143	0.286	0.19	0.524	0.524	0.19	0.095	0.143	0.286	0	0.619	0	-
28]	0.714	0.714	0.667	0.667	0.762	0.714	0.714	0.667	0.714	0.762	0.667	0.667	0.619	0.714	0.667	0.714	0.667	0.714	0.714	0.667	0.619	0.667	0.714	0.619	0	0.619	0.619	-
29]	0.714	0.714	0.667	0.667	0.762	0.714	0.714	0.667	0.714	0.762	0.667	0.667	0.619	0.714	0.667	0.714	0.667	0.714	0.714	0.667	0.619	0.667	0.714	0.619	0	0.619	0.619	0	-
30]	0.81	0.81	0.667	0.619	0.619	0.619	0.81	0.81	0.619	0.619	0.619	0.667	0.762	0.762	0.762	0.857	0.762	0.81	0.81	0.762	0.762	0.762	0.762	0.762	0.714	0.762	0.762	0.714	0.714	-
31]	0.762	0.81	0.762	0.81	0.81	0.81	0.762	0.81	0.81	0.81	0.81	0.762	0.762	0.667	0.714	0.762	0.667	0.762	0.762	0.667	0.762	0.714	0.667	0.762	0.762	0.762	0.762	0.762	0.762	0.857	-
32]	0.81	0.857	0.714	0.762	0.81	0.762	0.81	0.857	0.762	0.81	0.762	0.714	0.667	0.762	0.619	0.714	0.619	0.81	0.81	0.619	0.667	0.619	0.762	0.667	0.714	0.667	0.667	0.714	0.714	0.81	0.286	-
33]	0.81	0.857	0.667	0.714	0.762	0.714	0.81	0.857	0.714	0.762	0.714	0.667	0.667	0.762	0.619	0.714	0.619	0.81	0.81	0.619	0.667	0.619	0.762	0.667	0.714	0.667	0.667	0.714	0.714	0.81	0.381	0.095	-
34]	0.762	0.714	0.81	0.762	0.81	0.762	0.762	0.762	0.762	0.81	0.762	0.81	0.667	0.762	0.619	0.762	0.667	0.762	0.762	0.667	0.667	0.619	0.762	0.667	0.714	0.667	0.667	0.714	0.714	0.667	0.714	0.619	0.667	-
35]	0.857	0.81	0.714	0.762	0.714	0.762	0.857	0.81	0.762	0.714	0.762	0.714	0.81	0.857	0.81	0.857	0.762	0.857	0.857	0.762	0.81	0.81	0.857	0.81	0.762	0.81	0.81	0.762	0.762	0.81	0.667	0.571	0.571	0.571	-
36]	0.714	0.667	0.619	0.667	0.714	0.667	0.714	0.667	0.667	0.714	0.667	0.619	0.619	0.762	0.762	0.667	0.714	0.714	0.667	0.714	0.619	0.762	0.762	0.667	0.667	0.667	0.667	0.667	0.667	0.762	0.762	0.762	0.714	0.762	0.762	-
37]	0.762	0.81	0.81	0.762	0.762	0.714	0.762	0.81	0.714	0.762	0.762	0.81	0.667	0.714	0.619	0.762	0.667	0.81	0.81	0.667	0.667	0.619	0.714	0.667	0.762	0.667	0.667	0.762	0.762	0.762	0.81	0.714	0.714	0.714	0.762	0.762	-
38]	0.762	0.81	0.81	0.762	0.81	0.714	0.762	0.81	0.714	0.81	0.762	0.81	0.667	0.714	0.619	0.762	0.667	0.81	0.81	0.667	0.667	0.619	0.714	0.667	0.762	0.667	0.667	0.762	0.762	0.762	0.857	0.667	0.667	0.667	0.714	0.714	0.095	-
39]	0.619	0.619	0.619	0.571	0.714	0.571	0.619	0.619	0.571	0.714	0.571	0.619	0.571	0.619	0.619	0.667	0.524	0.667	0.619	0.524	0.571	0.619	0.619	0.571	0.762	0.571	0.571	0.762	0.762	0.714	0.762	0.714	0.714	0.667	0.667	0.667	0.619	0.619	-
40]	0.762	0.81	0.81	0.762	0.81	0.714	0.762	0.81	0.714	0.81	0.762	0.81	0.714	0.714	0.667	0.81	0.714	0.81	0.81	0.714	0.714	0.667	0.714	0.714	0.762	0.714	0.714	0.762	0.762	0.762	0.762	0.762	0.762	0.714	0.762	0.857	0.286	0.286	0.619	-
41]	0.762	0.762	0.81	0.762	0.81	0.762	0.762	0.762	0.762	0.81	0.762	0.81	0.667	0.762	0.619	0.762	0.667	0.81	0.81	0.667	0.667	0.619	0.762	0.667	0.762	0.667	0.667	0.762	0.762	0.762	0.81	0.667	0.667	0.667	0.762	0.81	0.286	0.286	0.667	0.333	-
42]	0.81	0.81	0.81	0.762	0.81	0.762	0.81	0.762	0.762	0.81	0.762	0.81	0.619	0.762	0.619	0.762	0.667	0.81	0.762	0.667	0.619	0.619	0.762	0.619	0.762	0.619	0.619	0.762	0.762	0.762	0.81	0.667	0.667	0.667	0.714	0.81	0.381	0.381	0.667	0.476	0.333	-
43]	0.857	0.81	0.714	0.762	0.714	0.762	0.857	0.81	0.762	0.714	0.762	0.714	0.81	0.857	0.81	0.857	0.762	0.857	0.857	0.762	0.81	0.81	0.857	0.81	0.762	0.81	0.81	0.762	0.762	0.81	0.667	0.571	0.571	0.571	0	0.762	0.762	0.714	0.667	0.762	0.762	0.714	-
44]	0.714	0.667	0.571	0.619	0.667	0.667	0.714	0.667	0.667	0.667	0.619	0.571	0.524	0.667	0.619	0.619	0.571	0.714	0.714	0.571	0.524	0.619	0.667	0.524	0.714	0.524	0.524	0.714	0.714	0.762	0.762	0.619	0.619	0.762	0.762	0.619	0.571	0.619	0.619	0.619	0.571	0.619	0.762	-
45]	0.619	0.619	0.524	0.571	0.619	0.476	0.619	0.619	0.476	0.619	0.571	0.524	0.619	0.619	0.667	0.667	0.619	0.619	0.619	0.619	0.619	0.667	0.619	0.619	0.571	0.619	0.619	0.571	0.571	0.762	0.714	0.714	0.762	0.762	0.762	0.667	0.667	0.667	0.667	0.714	0.762	0.762	0.762	0.619	-
46]	0.619	0.619	0.524	0.571	0.619	0.476	0.619	0.619	0.476	0.619	0.571	0.524	0.619	0.619	0.667	0.667	0.619	0.619	0.619	0.619	0.619	0.667	0.619	0.619	0.571	0.619	0.619	0.571	0.571	0.762	0.714	0.714	0.762	0.762	0.762	0.667	0.667	0.667	0.667	0.714	0.762	0.762	0.762	0.619	0	-
47]	0.619	0.619	0.524	0.571	0.619	0.476	0.619	0.619	0.476	0.619	0.571	0.524	0.619	0.619	0.667	0.667	0.619	0.619	0.619	0.619	0.619	0.667	0.619	0.619	0.571	0.619	0.619	0.571	0.571	0.762	0.714	0.714	0.762	0.762	0.762	0.667	0.667	0.667	0.667	0.714	0.714	0.762	0.762	0.619	0.048	0.048	-
48]	0.571	0.571	0.619	0.571	0.667	0.524	0.571	0.571	0.524	0.667	0.571	0.619	0.524	0.571	0.524	0.619	0.476	0.571	0.571	0.476	0.524	0.524	0.571	0.524	0.524	0.524	0.524	0.524	0.524	0.714	0.762	0.667	0.619	0.667	0.714	0.619	0.571	0.571	0.619	0.667	0.619	0.619	0.714	0.667	0.381	0.381	0.381	-
49]	0.619	0.619	0.524	0.524	0.619	0.524	0.619	0.619	0.524	0.619	0.524	0.524	0.619	0.667	0.714	0.714	0.619	0.619	0.619	0.619	0.619	0.714	0.667	0.619	0.571	0.619	0.619	0.571	0.571	0.762	0.714	0.714	0.762	0.81	0.762	0.619	0.667	0.667	0.667	0.714	0.762	0.762	0.762	0.571	0.143	0.143	0.143	0.429	-
50]	0.524	0.524	0.619	0.571	0.667	0.619	0.524	0.524	0.619	0.667	0.571	0.619	0.476	0.524	0.476	0.571	0.429	0.524	0.524	0.429	0.476	0.476	0.524	0.476	0.571	0.476	0.476	0.571	0.571	0.762	0.714	0.619	0.667	0.667	0.762	0.667	0.619	0.619	0.571	0.714	0.619	0.667	0.762	0.619	0.381	0.381	0.381	0.238	0.429
51]	0.667	0.667	0.524	0.524	0.619	0.524	0.667	0.667	0.524	0.619	0.524	0.524	0.571	0.571	0.619	0.619	0.571	0.667	0.667	0.571	0.571	0.619	0.571	0.571	0.571	0.571	0.571	0.571	0.571	0.762	0.714	0.714	0.762	0.762	0.762	0.714	0.619	0.619	0.667	0.667	0.714	0.714	0.762	0.571	0.095	0.095	0.143	0.429	0.143
52]	0.714	0.762	0.762	0.714	0.762	0.762	0.714	0.762	0.762	0.762	0.714	0.762	0.619	0.667	0.571	0.714	0.619	0.762	0.762	0.619	0.619	0.571	0.667	0.619	0.762	0.619	0.619	0.762	0.762	0.714	0.857	0.762	0.762	0.667	0.81	0.714	0.19	0.238	0.619	0.333	0.333	0.476	0.81	0.524	0.762	0.762	0.762	0.667	0.762
53]	0.81	0.857	0.667	0.714	0.762	0.714	0.81	0.857	0.714	0.762	0.714	0.667	0.667	0.762	0.619	0.714	0.619	0.81	0.81	0.619	0.667	0.619	0.762	0.667	0.714	0.667	0.667	0.714	0.714	0.81	0.381	0.095	0	0.667	0.571	0.714	0.714	0.667	0.714	0.762	0.667	0.667	0.571	0.619	0.762	0.762	0.762	0.619	0.762
54]	0.81	0.857	0.714	0.762	0.81	0.762	0.81	0.857	0.762	0.81	0.762	0.714	0.667	0.762	0.619	0.714	0.619	0.81	0.81	0.619	0.667	0.619	0.762	0.667	0.714	0.667	0.667	0.714	0.714	0.81	0.286	0.048	0.143	0.619	0.571	0.762	0.714	0.667	0.714	0.762	0.667	0.667	0.571	0.619	0.714	0.714	0.714	0.667	0.714
55]	0.81	0.81	0.714	0.762	0.762	0.762	0.81	0.762	0.762	0.762	0.762	0.714	0.571	0.762	0.667	0.714	0.667	0.81	0.81	0.667	0.571	0.667	0.762	0.571	0.571	0.571	0.571	0.571	0.571	0.667	0.714	0.667	0.667	0.667	0.714	0.619	0.667	0.667	0.762	0.762	0.714	0.667	0.714	0.571	0.714	0.714	0.714	0.667	0.667
56]	0.762	0.714	0.857	0.81	0.81	0.81	0.762	0.714	0.81	0.81	0.81	0.857	0.714	0.762	0.714	0.762	0.714	0.762	0.762	0.714	0.667	0.714	0.762	0.667	0.619	0.667	0.667	0.619	0.619	0.667	0.714	0.762	0.762	0.667	0.857	0.667	0.667	0.714	0.714	0.714	0.619	0.714	0.857	0.714	0.81	0.81	0.81	0.667	0.762
57]	0.571	0.667	0.667	0.667	0.714	0.667	0.571	0.667	0.667	0.714	0.667	0.667	0.619	0.714	0.762	0.714	0.714	0.667	0.667	0.714	0.667	0.762	0.714	0.714	0.667	0.714	0.714	0.667	0.667	0.714	0.857	0.762	0.714	0.81	0.762	0.571	0.762	0.762	0.667	0.714	0.81	0.81	0.762	0.667	0.667	0.667	0.667	0.571	0.667
58]	0.81	0.762	0.857	0.857	0.762	0.857	0.81	0.762	0.857	0.762	0.857	0.857	0.762	0.857	0.857	0.81	0.81	0.81	0.762	0.81	0.762	0.857	0.857	0.81	0.714	0.81	0.81	0.714	0.714	0.762	0.81	0.857	0.857	0.857	0.762	0.571	0.857	0.857	0.667	0.857	0.857	0.81	0.762	0.762	0.81	0.81	0.81	0.762	0.762
59]	0.667	0.667	0.571	0.667	0.619	0.667	0.667	0.667	0.667	0.619	0.667	0.571	0.619	0.619	0.619	0.667	0.524	0.667	0.667	0.524	0.619	0.619	0.619	0.619	0.714	0.619	0.619	0.714	0.714	0.667	0.762	0.714	0.667	0.762	0.667	0.667	0.762	0.762	0.714	0.762	0.714	0.762	0.667	0.619	0.619	0.619	0.619	0.619	0.619
60]	0.714	0.762	0.667	0.714	0.762	0.714	0.714	0.762	0.714	0.762	0.714	0.667	0.667	0.714	0.714	0.714	0.667	0.762	0.762	0.667	0.667	0.714	0.714	0.667	0.667	0.667	0.667	0.667	0.667	0.762	0.762	0.667	0.714	0.762	0.714	0.714	0.714	0.714	0.619	0.714	0.714	0.714	0.714	0.524	0.619	0.619	0.619	0.667	0.619
61]	0.571	0.571	0.619	0.619	0.714	0.619	0.571	0.571	0.619	0.714	0.619	0.619	0.476	0.667	0.667	0.619	0.619	0.524	0.524	0.619	0.524	0.667	0.667	0.571	0.619	0.571	0.571	0.619	0.619	0.762	0.762	0.667	0.714	0.81	0.81	0.619	0.81	0.81	0.667	0.81	0.762	0.81	0.81	0.619	0.571	0.571	0.571	0.571	0.524
62]	0.619	0.571	0.667	0.619	0.667	0.667	0.619	0.571	0.667	0.667	0.619	0.667	0.429	0.619	0.571	0.619	0.524	0.619	0.619	0.524	0.476	0.571	0.619	0.476	0.762	0.476	0.476	0.762	0.762	0.762	0.714	0.619	0.619	0.667	0.81	0.619	0.476	0.524	0.571	0.571	0.476	0.571	0.81	0.381	0.667	0.667	0.667	0.571	0.619
63]	0.714	0.667	0.571	0.619	0.667	0.619	0.714	0.667	0.619	0.667	0.619	0.571	0.524	0.667	0.619	0.619	0.571	0.714	0.714	0.571	0.524	0.619	0.667	0.524	0.714	0.524	0.524	0.714	0.714	0.81	0.714	0.571	0.571	0.714	0.762	0.619	0.619	0.619	0.571	0.619	0.524	0.571	0.762	0.19	0.571	0.571	0.571	0.667	0.571
64]	0.762	0.762	0.714	0.762	0.762	0.762	0.762	0.762	0.762	0.762	0.762	0.714	0.571	0.762	0.667	0.714	0.619	0.762	0.714	0.619	0.619	0.667	0.762	0.619	0.714	0.619	0.619	0.714	0.714	0.762	0.81	0.667	0.667	0.714	0.667	0.667	0.667	0.667	0.714	0.714	0.667	0.571	0.667	0.571	0.714	0.714	0.714	0.714	0.667
65]	0.714	0.714	0.667	0.714	0.667	0.762	0.714	0.714	0.762	0.667	0.714	0.667	0.667	0.619	0.619	0.714	0.667	0.762	0.762	0.667	0.667	0.619	0.619	0.667	0.762	0.667	0.667	0.762	0.762	0.81	0.667	0.667	0.667	0.81	0.714	0.762	0.429	0.476	0.667	0.524	0.476	0.571	0.714	0.524	0.667	0.667	0.667	0.667	0.667
66]	0.714	0.714	0.667	0.714	0.667	0.762	0.714	0.714	0.762	0.667	0.714	0.667	0.667	0.619	0.667	0.714	0.667	0.762	0.762	0.667	0.667	0.667	0.619	0.667	0.762	0.667	0.667	0.762	0.762	0.81	0.714	0.714	0.714	0.81	0.714	0.762	0.429	0.476	0.667	0.524	0.476	0.571	0.714	0.476	0.667	0.667	0.667	0.667	0.667
67]	0.714	0.762	0.762	0.714	0.81	0.714	0.714	0.762	0.714	0.81	0.714	0.762	0.619	0.714	0.714	0.762	0.667	0.762	0.762	0.667	0.619	0.714	0.714	0.619	0.667	0.619	0.619	0.667	0.667	0.619	0.714	0.762	0.81	0.667	0.714	0.762	0.714	0.714	0.619	0.619	0.714	0.667	0.714	0.667	0.714	0.714	0.714	0.667	0.667
68]	0.762	0.714	0.619	0.667	0.667	0.667	0.762	0.714	0.667	0.667	0.667	0.619	0.571	0.714	0.667	0.667	0.619	0.762	0.762	0.619	0.571	0.667	0.714	0.571	0.714	0.571	0.571	0.714	0.714	0.81	0.714	0.619	0.619	0.762	0.762	0.619	0.571	0.619	0.571	0.667	0.524	0.571	0.762	0.238	0.619	0.619	0.619	0.667	0.571
69]	0.714	0.714	0.714	0.762	0.762	0.762	0.714	0.714	0.762	0.762	0.762	0.714	0.619	0.762	0.714	0.762	0.667	0.714	0.667	0.667	0.667	0.714	0.762	0.667	0.714	0.667	0.667	0.714	0.714	0.714	0.762	0.714	0.714	0.81	0.619	0.714	0.714	0.714	0.762	0.714	0.714	0.667	0.619	0.619	0.714	0.714	0.714	0.762	0.667
70]	0.762	0.714	0.619	0.667	0.667	0.714	0.762	0.714	0.714	0.667	0.667	0.619	0.571	0.714	0.619	0.667	0.571	0.762	0.762	0.571	0.571	0.619	0.714	0.571	0.762	0.571	0.571	0.762	0.762	0.81	0.762	0.667	0.667	0.714	0.714	0.667	0.619	0.619	0.524	0.619	0.524	0.571	0.714	0.333	0.667	0.667	0.667	0.714	0.619
71]	0.714	0.762	0.762	0.714	0.762	0.762	0.714	0.762	0.762	0.762	0.714	0.762	0.619	0.667	0.571	0.714	0.619	0.762	0.762	0.619	0.619	0.571	0.667	0.619	0.762	0.619	0.619	0.762	0.762	0.762	0.81	0.619	0.619	0.619	0.714	0.762	0.19	0.143	0.619	0.286	0.238	0.381	0.714	0.571	0.762	0.762	0.762	0.619	0.762
72]	0.714	0.762	0.762	0.714	0.762	0.762	0.714	0.762	0.762	0.762	0.714	0.762	0.619	0.667	0.571	0.714	0.619	0.762	0.762	0.619	0.619	0.571	0.667	0.619	0.762	0.619	0.619	0.762	0.762	0.762	0.81	0.667	0.667	0.667	0.762	0.762	0.19	0.19	0.619	0.286	0.238	0.381	0.762	0.571	0.762	0.762	0.762	0.619	0.762
73]	0.571	0.571	0.19	0.238	0.286	0.286	0.571	0.571	0.286	0.286	0.238	0.19	0.571	0.571	0.571	0.619	0.524	0.571	0.524	0.524	0.571	0.571	0.571	0.524	0.619	0.524	0.524	0.619	0.619	0.667	0.762	0.714	0.667	0.81	0.714	0.524	0.81	0.81	0.619	0.81	0.81	0.81	0.714	0.571	0.476	0.476	0.476	0.571	0.476
74]	0.476	0.524	0.476	0.476	0.619	0.524	0.476	0.571	0.524	0.619	0.476	0.476	0.19	0.286	0.095	0.286	0.143	0.476	0.476	0.143	0.143	0.095	0.286	0.048	0.667	0.048	0.048	0.667	0.667	0.762	0.762	0.667	0.667	0.619	0.81	0.667	0.667	0.667	0.571	0.714	0.667	0.667	0.81	0.524	0.619	0.619	0.619	0.524	0.619
75]	0.286	0.048	0.667	0.619	0.714	0.667	0.286	0.048	0.667	0.714	0.619	0.667	0.476	0.524	0.571	0.524	0.476	0.238	0.19	0.476	0.524	0.571	0.524	0.571	0.714	0.571	0.571	0.714	0.714	0.81	0.81	0.857	0.857	0.714	0.81	0.667	0.81	0.81	0.619	0.81	0.762	0.81	0.81	0.667	0.619	0.619	0.619	0.571	0.619
76]	0.762	0.762	0.714	0.762	0.762	0.762	0.762	0.762	0.762	0.762	0.762	0.714	0.571	0.762	0.667	0.714	0.619	0.762	0.714	0.619	0.619	0.667	0.762	0.619	0.714	0.619	0.619	0.714	0.714	0.714	0.762	0.619	0.619	0.762	0.667	0.667	0.667	0.667	0.714	0.714	0.667	0.619	0.667	0.571	0.714	0.714	0.714	0.714	0.667
77]	0.714	0.667	0.571	0.619	0.619	0.667	0.714	0.667	0.667	0.619	0.619	0.571	0.524	0.667	0.619	0.619	0.571	0.714	0.714	0.571	0.524	0.619	0.667	0.524	0.714	0.524	0.524	0.714	0.714	0.81	0.667	0.571	0.571	0.714	0.762	0.619	0.571	0.619	0.571	0.619	0.524	0.571	0.762	0.19	0.619	0.619	0.619	0.667	0.571
78]	0.667	0.714	0.238	0.19	0.238	0.19	0.667	0.714	0.19	0.238	0.19	0.238	0.619	0.619	0.571	0.714	0.571	0.667	0.667	0.571	0.619	0.571	0.619	0.571	0.714	0.571	0.571	0.714	0.714	0.571	0.762	0.714	0.714	0.714	0.714	0.714	0.762	0.762	0.619	0.762	0.762	0.762	0.714	0.714	0.619	0.619	0.619	0.619	0.571
79]	0.619	0.667	0.524	0.571	0.619	0.571	0.619	0.667	0.571	0.619	0.571	0.524	0.524	0.619	0.571	0.571	0.524	0.619	0.619	0.524	0.524	0.571	0.619	0.524	0.619	0.524	0.524	0.619	0.619	0.714	0.81	0.714	0.667	0.667	0.714	0.571	0.714	0.714	0.667	0.762	0.714	0.667	0.714	0.571	0.619	0.619	0.619	0.524	0.619
80]	0.238	0.238	0.619	0.571	0.714	0.619	0.238	0.238	0.619	0.714	0.571	0.619	0.476	0.429	0.571	0.524	0.476	0.238	0.19	0.476	0.524	0.571	0.429	0.524	0.762	0.524	0.524	0.762	0.762	0.81	0.762	0.81	0.81	0.762	0.81	0.714	0.762	0.762	0.524	0.762	0.81	0.81	0.81	0.714	0.667	0.667	0.667	0.619	0.667
81]	0.714	0.667	0.714	0.762	0.714	0.81	0.714	0.667	0.81	0.714	0.762	0.714	0.667	0.714	0.714	0.714	0.714	0.714	0.714	0.714	0.667	0.714	0.714	0.667	0.714	0.667	0.667	0.714	0.714	0.667	0.762	0.857	0.857	0.762	0.81	0.619	0.762	0.762	0.762	0.762	0.762	0.762	0.81	0.667	0.714	0.714	0.714	0.667	0.667
82]	0.905	0.905	0.714	0.762	0.714	0.762	0.905	0.905	0.762	0.714	0.762	0.714	0.81	0.905	0.81	0.857	0.81	0.905	0.905	0.81	0.81	0.81	0.905	0.81	0.81	0.81	0.81	0.81	0.81	0.81	0.714	0.571	0.476	0.81	0.667	0.714	0.667	0.762	0.81	0.81	0.762	0.762	0.667	0.667	0.81	0.81	0.81	0.714	0.81
83]	0.857	0.905	0.714	0.762	0.714	0.762	0.857	0.905	0.762	0.714	0.762	0.714	0.762	0.857	0.762	0.81	0.762	0.857	0.857	0.762	0.762	0.762	0.857	0.762	0.81	0.762	0.762	0.81	0.81	0.857	0.619	0.476	0.381	0.81	0.571	0.762	0.667	0.762	0.762	0.81	0.762	0.714	0.571	0.667	0.81	0.81	0.81	0.714	0.81
84]	0.905	0.905	0.762	0.81	0.667	0.81	0.905	0.905	0.81	0.667	0.81	0.762	0.762	0.857	0.714	0.81	0.667	0.905	0.905	0.667	0.762	0.714	0.857	0.762	0.762	0.762	0.762	0.762	0.762	0.857	0.619	0.476	0.381	0.762	0.571	0.762	0.667	0.762	0.762	0.857	0.762	0.762	0.571	0.714	0.81	0.81	0.81	0.667	0.81
85]	0.857	0.857	0.714	0.714	0.714	0.714	0.857	0.905	0.714	0.714	0.714	0.714	0.857	0.905	0.857	0.905	0.857	0.857	0.857	0.857	0.857	0.857	0.905	0.857	0.81	0.857	0.857	0.81	0.81	0.762	0.667	0.524	0.524	0.81	0.667	0.81	0.762	0.762	0.857	0.81	0.81	0.81	0.667	0.762	0.714	0.714	0.714	0.81	0.714
86]	0.81	0.81	0.857	0.81	0.857	0.762	0.81	0.762	0.762	0.857	0.81	0.857	0.524	0.81	0.714	0.762	0.714	0.81	0.81	0.714	0.571	0.714	0.81	0.619	0.762	0.619	0.619	0.762	0.762	0.714	0.81	0.762	0.762	0.714	0.762	0.762	0.714	0.714	0.667	0.762	0.714	0.619	0.762	0.667	0.81	0.81	0.81	0.714	0.81
87]	0.857	0.905	0.81	0.857	0.81	0.857	0.857	0.857	0.857	0.81	0.857	0.81	0.667	0.81	0.762	0.762	0.762	0.905	0.905	0.762	0.667	0.762	0.81	0.714	0.667	0.714	0.714	0.667	0.667	0.81	0.762	0.762	0.762	0.762	0.714	0.762	0.667	0.714	0.667	0.762	0.762	0.714	0.714	0.714	0.81	0.81	0.81	0.762	0.81
88]	0.762	0.762	0.857	0.81	0.857	0.762	0.762	0.81	0.762	0.857	0.81	0.857	0.619	0.81	0.667	0.81	0.667	0.762	0.762	0.667	0.667	0.667	0.81	0.667	0.81	0.667	0.667	0.81	0.81	0.714	0.81	0.714	0.714	0.667	0.762	0.81	0.714	0.714	0.667	0.762	0.714	0.667	0.762	0.667	0.81	0.81	0.81	0.714	0.81
89]	0.81	0.81	0.857	0.81	0.857	0.762	0.81	0.762	0.762	0.857	0.81	0.857	0.524	0.81	0.714	0.762	0.714	0.81	0.81	0.714	0.571	0.714	0.81	0.619	0.762	0.619	0.619	0.762	0.762	0.714	0.81	0.762	0.762	0.714	0.762	0.762	0.714	0.714	0.667	0.762	0.714	0.619	0.762	0.667	0.81	0.81	0.81	0.714	0.81
90]	0.762	0.762	0.857	0.81	0.857	0.762	0.762	0.81	0.762	0.857	0.81	0.857	0.619	0.81	0.667	0.81	0.667	0.762	0.762	0.667	0.667	0.667	0.81	0.667	0.81	0.667	0.667	0.81	0.81	0.714	0.81	0.714	0.714	0.667	0.762	0.81	0.714	0.714	0.667	0.762	0.714	0.667	0.762	0.667	0.81	0.81	0.81	0.714	0.81
91]	0.762	0.762	0.714	0.762	0.81	0.762	0.762	0.762	0.762	0.81	0.762	0.714	0.667	0.81	0.81	0.762	0.762	0.81	0.81	0.762	0.714	0.81	0.81	0.762	0.762	0.762	0.762	0.762	0.762	0.81	0.81	0.714	0.714	0.762	0.762	0.714	0.571	0.619	0.619	0.714	0.714	0.714	0.762	0.524	0.667	0.667	0.667	0.714	0.667
CXC
1]	cxcl12a		11]	CXCL-chr5c
2]	cxcl12b		12]	CXCL-chr5d
3]	cxcl12bL		13]	CXCL-chr5e
4]	scyba		14]	CXCL-chr5f
5]	CXCL-chr13a		15]	CXCL-chr5g
6]	CXCL-chr13b		16]	CXCL-chr5h
7]	CXCL-chr13c		17]	CXCL-chr5i
8]	CXCL-chr13d		18]	CXCL-chr1a
9]	CXCL-chr5a		19]	CXCL-chr1b
10]	CXCL-chr5b		20]	CXCL-chr1c
	1]	2]	3]	4]	5]	6]	7]	8]	9]	10]	11]	12]	13]	14]	15]	16]	17]	18]	19]	20]
1]	-
2]	0.067	-
3]	0.067	0	-
4]	0.9	0.933	0.933	-
5]	0.833	0.867	0.867	0.667	-
6]	0.633	0.633	0.633	0.867	0.833	-
7]	0.667	0.7	0.7	0.767	0.633	0.833	-
8]	0.733	0.733	0.733	0.8	0.733	0.8	0.6	-
9]	0.833	0.8	0.8	0.633	0.6	0.833	0.533	0.667	-
10]	0.833	0.8	0.8	0.667	0.667	0.833	0.667	0.7	0.667	-
11]	0.833	0.833	0.833	0.733	0.667	0.9	0.6	0.733	0.7	0.533	-
12]	0.7	0.667	0.667	0.733	0.633	0.8	0.6	0.6	0.6	0.467	0.5	-
13]	0.8	0.8	0.8	0.633	0.633	0.8	0.733	0.7	0.667	0.267	0.533	0.433	-
14]	0.8	0.8	0.8	0.667	0.6	0.8	0.7	0.667	0.667	0.3	0.5	0.433	0.233	-
15]	0.8	0.8	0.8	0.6	0.6	0.867	0.7	0.733	0.6	0.333	0.533	0.367	0.3	0.367	-
16]	0.833	0.833	0.833	0.633	0.633	0.833	0.767	0.667	0.667	0.333	0.567	0.5	0.067	0.3	0.367	-
17]	0.833	0.833	0.833	0.633	0.633	0.833	0.767	0.667	0.667	0.3	0.567	0.467	0.033	0.267	0.333	0.033	-
18]	0.733	0.733	0.733	0.733	0.7	0.867	0.6	0.6	0.667	0.533	0.533	0.567	0.533	0.6	0.567	0.567	0.567	-
19]	0.733	0.733	0.733	0.733	0.7	0.867	0.6	0.6	0.667	0.533	0.533	0.567	0.533	0.6	0.567	0.567	0.567	0	-
20]	0.733	0.733	0.733	0.7	0.567	0.8	0.667	0.733	0.7	0.667	0.633	0.633	0.633	0.633	0.567	0.667	0.667	0.6	0.6	-
[truncated: 42 more columns]
